# Supplementary material for: A bi-kinase module sensitizes and potentiates plant immune signaling
Source: Sci Adv. 2025 Jan 24;11(4):eadt9804. doi: 10.1126/sciadv.adt9804 (PMC11759040; doi:10.1126/sciadv.adt9804)
Supplement: Supplementary file 2 — Movie S1 [file sciadv.adt9804_movie_s1.zip]

Archive with 1 entries (1 files):
- adt9804_movie_s1.mp4
